# Supplementary material for: Diphosphine-Substituted Rhodium Carbonyl Clusters: Synthesis and Structural and Spectroscopic Characterization of the Heteroleptic Rh4(CO)8+2n(L)2−n (n = 0, 1) and {Rh4(CO)10L}2 Monomeric and Dimeric Species
Source: Molecules. 2026 Jan 5;31(1):193. doi: 10.3390/molecules31010193 (PMC12788074; doi:10.3390/molecules31010193)
Supplement: Supplementary file 1 [file molecules-31-00193-s001.zip]

Archive with 1 entries (1 files):
- molecules-4046600-supplementary.pdf
